# Supplementary material for: Alzheimer-related genes show accelerated evolution
Source: Mol Psychiatry. 2020 Mar 13;26(10):5790–6. doi: 10.1038/s41380-020-0680-1 (PMC8758480; doi:10.1038/s41380-020-0680-1)
Supplement: Supplementary file 4 — Supplementary Table S4 [file 41380_2020_680_MOESM4_ESM.xlsx]

## Sheet: final_proteinCoding
Supplementary table S4: Differentially expressed coding regions
chromosome	start	end	region	.	strand
chr1	2398898	2436969	cdregion001	.	+
chr1	32930658	33066393	cdregion002	.	+
chr1	43766664	43788779	cdregion003	.	+
chr1	47799469	47844511	cdregion004	.	+
chr1	63788730	63790797	cdregion005	.	+
chr1	93544792	93604638	cdregion006	.	+
chr1	99729509	99775146	cdregion007	.	+
chr1	110009180	110024759	cdregion008	.	+
chr1	151735445	151743808	cdregion009	.	+
chr1	152647771	152649050	cdregion010	.	+
chr1	156611182	156629324	cdregion011	.	+
chr1	182419256	182529734	cdregion012	.	+
chr1	206317459	206332104	cdregion013	.	+
chr1	210111538	210337636	cdregion014	.	+
chr1	210501596	210849638	cdregion015	.	+
chr1	224622362	224928251	cdregion016	.	+
chr1	226736501	226796915	cdregion017	.	+
chr1	237205505	238129359	cdregion018	.	+
chr1	247670360	247740992	cdregion019	.	+
chr1	2522078	2564481	cdregion020	.	-
chr1	6472478	6484730	cdregion021	.	-
chr1	35178338	35325417	cdregion022	.	-
chr1	52373628	52456436	cdregion023	.	-
chr1	157483167	157522310	cdregion024	.	-
chr1	157543539	157567870	cdregion025	.	-
chr1	157646271	157670775	cdregion026	.	-
chr1	161192082	161193421	cdregion027	.	-
chr1	197053258	197115824	cdregion028	.	-
chr1	197473878	197744826	cdregion029	.	-
chr1	200520628	200589862	cdregion030	.	-
chr1	202116141	202130716	cdregion031	.	-
chr1	211649864	211666259	cdregion032	.	-
chr1	234527059	234614849	cdregion033	.	-
chr10	25305587	25315593	cdregion034	.	+
chr10	49892921	50191001	cdregion035	.	+
chr10	50818347	50820765	cdregion036	.	+
chr10	95256389	95288849	cdregion037	.	+
chr10	121652223	121702014	cdregion038	.	+
chr10	122610695	122669036	cdregion039	.	+
chr10	43881065	43904614	cdregion040	.	-
chr10	76854190	76868976	cdregion041	.	-
chr10	105213144	105218645	cdregion042	.	-
chr10	129894923	129924649	cdregion043	.	-
chr11	3239562	3244361	cdregion044	.	+
chr11	103907308	103909922	cdregion045	.	+
chr11	107461817	107537505	cdregion046	.	+
chr11	124932963	124959131	cdregion047	.	+
chr11	129245835	129322171	cdregion048	.	+
chr11	27676440	27743605	cdregion049	.	-
chr11	35272753	35441610	cdregion050	.	-
chr11	58407899	58499447	cdregion051	.	-
chr11	104756445	104769397	cdregion052	.	-
chr11	111222977	111326355	cdregion053	.	-
chr11	118124118	118135251	cdregion054	.	-
chr11	123499895	123525952	cdregion055	.	-
chr12	54366910	54371427	cdregion056	.	+
chr12	57623110	57628718	cdregion057	.	+
chr12	119772517	119978852	cdregion058	.	+
chr12	92813870	92821924	cdregion059	.	-
chr13	39261266	39460074	cdregion060	.	+
chr13	50202435	50208008	cdregion061	.	+
chr13	50656307	51298199	cdregion062	.	+
chr13	38136720	38172981	cdregion063	.	-
chr14	38065052	38510647	cdregion064	.	+
chr14	106383838	106391825	cdregion065	.	+
chr14	53323986	53419153	cdregion066	.	-
chr14	76424442	76449334	cdregion067	.	-
chr15	40886218	40956540	cdregion068	.	+
chr15	44119161	44160617	cdregion069	.	+
chr15	59397277	59417244	cdregion070	.	+
chr15	69706585	69740764	cdregion071	.	+
chr15	96869167	96883492	cdregion072	.	+
chr15	60639333	60695082	cdregion073	.	-
chr15	68594050	68724501	cdregion074	.	-
chr16	71559136	71572649	cdregion075	.	+
chr16	84853590	84954374	cdregion076	.	+
chr16	17195626	17564738	cdregion077	.	-
chr17	18012020	18083116	cdregion078	.	+
chr17	47287589	47300587	cdregion079	.	+
chr17	64961026	65029514	cdregion080	.	+
chr17	73083822	73102257	cdregion081	.	+
chr17	7565097	7590856	cdregion082	.	-
chr17	46626232	46682274	cdregion083	.	-
chr17	46688739	46692478	cdregion084	.	-
chr17	64208151	64252643	cdregion085	.	-
chr18	10454625	10488698	cdregion086	.	+
chr18	34409069	34811481	cdregion087	.	+
chr18	57101149	57364612	cdregion088	.	-
chr19	9212945	9213982	cdregion089	.	-
chr2	10262455	10271545	cdregion090	.	+
chr2	128403439	128410213	cdregion091	.	+
chr2	189839046	189877472	cdregion092	.	+
chr2	238969530	239008054	cdregion093	.	+
chr2	241544848	241570676	cdregion094	.	+
chr2	42560686	42596150	cdregion095	.	-
chr2	160956177	161128399	cdregion096	.	-
chr2	167051695	167232503	cdregion097	.	-
chr20	43953928	43977064	cdregion098	.	-
chr20	62189439	62205592	cdregion099	.	-
chr21	30449792	30548210	cdregion100	.	+
chr21	38071433	38131815	cdregion101	.	+
chr22	22901750	22909007	cdregion102	.	+
chr22	39436924	39483748	cdregion103	.	+
chr22	50528308	50600119	cdregion104	.	+
chr22	36585172	36600886	cdregion105	.	-
chr22	37515126	37571094	cdregion106	.	-
chr22	39214457	39239987	cdregion107	.	-
chr22	46756731	46933067	cdregion108	.	-
chr3	25215823	25639423	cdregion109	.	+
chr3	52811603	52826078	cdregion110	.	+
chr3	147111209	147228080	cdregion111	.	+
chr3	15708743	15901278	cdregion112	.	-
chr3	27757440	27764206	cdregion113	.	-
chr3	59735036	61237133	cdregion114	.	-
chr3	99548985	99833357	cdregion115	.	-
chr3	147103833	147124647	cdregion116	.	-
chr3	194123401	194219093	cdregion117	.	-
chr4	17812525	17846485	cdregion118	.	+
chr4	40192673	40246281	cdregion119	.	+
chr4	55095264	55164414	cdregion120	.	+
chr4	70999333	71042516	cdregion121	.	+
chr4	71384257	71398459	cdregion122	.	+
chr4	88529681	88538062	cdregion123	.	+
chr4	93225550	94695707	cdregion124	.	+
chr4	20730239	21950422	cdregion125	.	-
chr4	109663196	109684210	cdregion126	.	-
chr4	170015407	170192256	cdregion127	.	-
chr5	50678921	50690564	cdregion128	.	+
chr5	118604387	118730294	cdregion129	.	+
chr5	135364584	135399507	cdregion130	.	+
chr5	137514408	137523404	cdregion131	.	+
chr5	150040436	150058927	cdregion132	.	+
chr5	155297354	156194499	cdregion133	.	+
chr5	162887175	162918947	cdregion134	.	+
chr5	40825364	40835437	cdregion135	.	-
chr5	141323150	141349304	cdregion136	.	-
chr5	150883654	150948505	cdregion137	.	-
chr6	10492456	10629601	cdregion138	.	+
chr6	29407083	29408731	cdregion139	.	+
chr6	47749718	47800516	cdregion140	.	+
chr6	10393419	10419892	cdregion141	.	-
chr6	27839623	27840099	cdregion142	.	-
chr6	37179956	37225931	cdregion143	.	-
chr6	38136227	38607924	cdregion144	.	-
chr7	79998891	80308593	cdregion145	.	+
chr7	115850547	115898837	cdregion146	.	+
chr7	86506222	86689015	cdregion147	.	-
chr8	27629466	27670157	cdregion148	.	+
chr8	102504660	102681954	cdregion149	.	+
chr8	23154702	23282841	cdregion150	.	-
chr9	101866320	101916474	cdregion151	.	+
chr9	140172201	140177093	cdregion152	.	+
chr9	95256365	95298937	cdregion153	.	-
chr9	121915736	122131745	cdregion154	.	-
chrX	14547420	14749934	cdregion155	.	+
chrX	48432837	48437454	cdregion156	.	+
chrX	117957753	117960931	cdregion157	.	+
chrX	3226606	3264684	cdregion158	.	-
chrX	41374187	41782716	cdregion159	.	-
chrX	154051623	154062937	cdregion160	.	-
