# Supplementary material for: Alzheimer-related genes show accelerated evolution
Source: Mol Psychiatry. 2020 Mar 13;26(10):5790–6. doi: 10.1038/s41380-020-0680-1 (PMC8758480; doi:10.1038/s41380-020-0680-1)
Supplement: Supplementary file 5 — Supplementary Table S5 [file 41380_2020_680_MOESM5_ESM.xlsx]

## Sheet: final_NCRNA
Supplementary table S5: Differentially expressed non-coding regions
chromosome	start	end	region	.	strand
chr1	3103039	3160650	ncregion001	.	+
chr1	3816936	3833789	ncregion002	.	+
chr1	22161439	22162213	ncregion003	.	+
chr1	26542603	26542730	ncregion004	.	+
chr1	29391671	29438879	ncregion005	.	+
chr1	31987626	31989846	ncregion006	.	+
chr1	35643638	35653811	ncregion007	.	+
chr1	45049381	45049804	ncregion008	.	+
chr1	65877110	65878606	ncregion009	.	+
chr1	65988353	65990095	ncregion010	.	+
chr1	89433468	89433903	ncregion011	.	+
chr1	92822149	92822827	ncregion012	.	+
chr1	95384840	95386308	ncregion013	.	+
chr1	97250811	97270355	ncregion014	.	+
chr1	97561479	97788511	ncregion015	.	+
chr1	98119828	98120432	ncregion016	.	+
chr1	98459693	98460854	ncregion017	.	+
chr1	103418836	103419970	ncregion018	.	+
chr1	108614104	108617141	ncregion019	.	+
chr1	110230450	110318050	ncregion020	.	+
chr1	151967007	152015250	ncregion021	.	+
chr1	155829587	155850290	ncregion022	.	+
chr1	156358018	156365401	ncregion023	.	+
chr1	160789165	160793296	ncregion024	.	+
chr1	161044187	161044818	ncregion025	.	+
chr1	163237135	163295821	ncregion026	.	+
chr1	167599667	167653136	ncregion027	.	+
chr1	201862970	201869106	ncregion028	.	+
chr1	226341138	226341388	ncregion029	.	+
chr1	236959038	236969443	ncregion030	.	+
chr1	244080704	244210619	ncregion031	.	+
chr1	852250	855072	ncregion032	.	-
chr1	20687072	20757727	ncregion033	.	-
chr1	22416145	22417579	ncregion034	.	-
chr1	29196995	29203848	ncregion035	.	-
chr1	98453556	98515161	ncregion036	.	-
chr1	110546681	110548382	ncregion037	.	-
chr1	155579339	155580171	ncregion038	.	-
chr1	215803368	215803459	ncregion039	.	-
chr1	221503270	221507327	ncregion040	.	-
chr10	13899453	13900195	ncregion041	.	+
chr10	21290561	21290966	ncregion042	.	+
chr10	50329884	50359592	ncregion043	.	+
chr10	50819531	50820765	ncregion044	.	+
chr10	61042152	61043346	ncregion045	.	+
chr10	82409553	82413488	ncregion046	.	+
chr10	91589267	91600618	ncregion047	.	+
chr10	92213927	92290873	ncregion048	.	+
chr10	97378094	97379018	ncregion049	.	+
chr10	99160872	99179281	ncregion050	.	+
chr10	105414603	105415399	ncregion051	.	+
chr10	114384614	114385119	ncregion052	.	+
chr10	114799886	114900942	ncregion053	.	+
chr10	115353451	115354767	ncregion054	.	+
chr10	120967482	121086027	ncregion055	.	+
chr10	124612552	124613628	ncregion056	.	+
chr10	11117094	11140436	ncregion057	.	-
chr10	27964484	28023384	ncregion058	.	-
chr10	29078117	29085042	ncregion059	.	-
chr10	52087083	52384679	ncregion060	.	-
chr10	76266273	76287606	ncregion061	.	-
chr10	118918167	118928566	ncregion062	.	-
chr10	118999111	119001434	ncregion063	.	-
chr10	127760224	127782553	ncregion064	.	-
chr10	127806794	127824152	ncregion065	.	-
chr10	127843875	127967483	ncregion066	.	-
chr11	2683312	2790073	ncregion067	.	+
chr11	8738213	8738887	ncregion068	.	+
chr11	10147828	10148935	ncregion069	.	+
chr11	17024112	17024395	ncregion070	.	+
chr11	17096014	17097567	ncregion071	.	+
chr11	18621334	18631802	ncregion072	.	+
chr11	35965695	36103202	ncregion073	.	+
chr11	61404057	61406921	ncregion074	.	+
chr11	68315673	68334481	ncregion075	.	+
chr11	72447205	72450376	ncregion076	.	+
chr11	78035804	78155095	ncregion077	.	+
chr11	85674964	85676456	ncregion078	.	+
chr11	86625764	86626534	ncregion079	.	+
chr11	96006650	96007679	ncregion080	.	+
chr11	101999305	102000088	ncregion081	.	+
chr11	103907314	103909492	ncregion082	.	+
chr11	111226457	111227380	ncregion083	.	+
chr11	112141472	112233257	ncregion084	.	+
chr11	118950290	118950765	ncregion085	.	+
chr11	122011788	122012636	ncregion086	.	+
chr11	128555268	128628009	ncregion087	.	+
chr11	131240784	131781457	ncregion088	.	+
chr11	134306367	134375507	ncregion089	.	+
chr11	2909866	2923813	ncregion090	.	-
chr11	43350298	43380846	ncregion091	.	-
chr11	70128473	70209474	ncregion092	.	-
chr11	70666788	70742605	ncregion093	.	-
chr11	104763058	104763230	ncregion094	.	-
chr11	111229644	111275345	ncregion095	.	-
chr12	3186620	3310342	ncregion096	.	+
chr12	6037249	6037511	ncregion097	.	+
chr12	14671434	14672020	ncregion098	.	+
chr12	15916203	15916740	ncregion099	.	+
chr12	21654883	21665228	ncregion100	.	+
chr12	31630187	31630679	ncregion101	.	+
chr12	52774244	52796191	ncregion102	.	+
chr12	54411199	54446943	ncregion103	.	+
chr12	57628017	57628718	ncregion104	.	+
chr12	58236860	58238277	ncregion105	.	+
chr12	66232350	66345162	ncregion106	.	+
chr12	83081449	83250788	ncregion107	.	+
chr12	90102732	90105729	ncregion108	.	+
chr12	93833320	93834100	ncregion109	.	+
chr12	104851293	104995683	ncregion110	.	+
chr12	105724716	105789409	ncregion111	.	+
chr12	131460924	131463637	ncregion112	.	+
chr12	1009597	1012098	ncregion113	.	-
chr12	98506792	98686223	ncregion114	.	-
chr12	103984154	103984959	ncregion115	.	-
chr13	28882726	28883544	ncregion116	.	+
chr13	33979888	33980632	ncregion117	.	+
chr13	52703027	52706193	ncregion118	.	+
chr13	60702925	60703382	ncregion119	.	+
chr13	70681345	70705678	ncregion120	.	+
chr13	100741480	100764094	ncregion121	.	+
chr13	111547339	111558378	ncregion122	.	+
chr13	114827309	114827477	ncregion123	.	+
chr13	30050652	30061887	ncregion124	.	-
chr13	40918094	40924440	ncregion125	.	-
chr13	111453437	111453625	ncregion126	.	-
chr14	22600515	22600996	ncregion127	.	+
chr14	22942568	23016566	ncregion128	.	+
chr14	33684633	33836397	ncregion129	.	+
chr14	35531069	35531825	ncregion130	.	+
chr14	36010263	36012254	ncregion131	.	+
chr14	52037129	52156408	ncregion132	.	+
chr14	55034831	55168779	ncregion133	.	+
chr14	66096325	66135960	ncregion134	.	+
chr14	68353922	68758600	ncregion135	.	+
chr14	71788249	71979459	ncregion136	.	+
chr14	75745827	75746608	ncregion137	.	+
chr14	79270167	79423584	ncregion138	.	+
chr14	81572309	81572851	ncregion139	.	+
chr14	101426846	101452987	ncregion140	.	+
chr14	102021561	102022013	ncregion141	.	+
chr14	106390195	106398502	ncregion142	.	+
chr14	21900018	21924190	ncregion143	.	-
chr14	96142261	96144649	ncregion144	.	-
chr15	37218294	37218990	ncregion145	.	+
chr15	50647156	50659636	ncregion146	.	+
chr15	58724320	58833983	ncregion147	.	+
chr15	60642929	60644340	ncregion148	.	+
chr15	66996414	67004005	ncregion149	.	+
chr15	67008837	67073334	ncregion150	.	+
chr15	69373219	69392275	ncregion151	.	+
chr15	72395995	72396557	ncregion152	.	+
chr15	75910308	75911362	ncregion153	.	+
chr15	81071956	81166204	ncregion154	.	+
chr15	90544847	90610341	ncregion155	.	+
chr15	94945249	95001365	ncregion156	.	+
chr15	95013672	95019924	ncregion157	.	+
chr15	99251337	99434553	ncregion158	.	+
chr15	99679522	99685575	ncregion159	.	+
chr15	60653254	60690141	ncregion160	.	-
chr15	81188531	81241208	ncregion161	.	-
chr15	93135809	93139692	ncregion162	.	-
chr16	8940342	8941249	ncregion163	.	+
chr16	25704473	26146932	ncregion164	.	+
chr16	69681071	69727988	ncregion165	.	+
chr16	71516975	71517633	ncregion166	.	+
chr16	75033994	75127469	ncregion167	.	+
chr16	2869802	2871365	ncregion168	.	-
chr16	8941507	8943543	ncregion169	.	-
chr17	57719	58170	ncregion170	.	+
chr17	146325	146960	ncregion171	.	+
chr17	655900	658576	ncregion172	.	+
chr17	27467501	27482507	ncregion173	.	+
chr17	43126871	43127333	ncregion174	.	+
chr17	45507328	45517796	ncregion175	.	+
chr17	46696902	46697495	ncregion176	.	+
chr17	48712343	48733192	ncregion177	.	+
chr17	70920302	70920978	ncregion178	.	+
chr17	74445103	74446055	ncregion179	.	+
chr17	75276889	75398418	ncregion180	.	+
chr17	7565333	7577498	ncregion181	.	-
chr17	46628541	46667486	ncregion182	.	-
chr17	56154252	56160565	ncregion183	.	-
chr17	56801290	56801798	ncregion184	.	-
chr18	10455037	10485458	ncregion185	.	+
chr18	11825015	11862393	ncregion186	.	+
chr18	47790455	47791265	ncregion187	.	+
chr18	357523	480706	ncregion188	.	-
chr18	31132087	31158151	ncregion189	.	-
chr19	5075265	5075885	ncregion190	.	+
chr19	10778051	10778899	ncregion191	.	+
chr19	16126097	16138723	ncregion192	.	+
chr19	21560191	21571384	ncregion193	.	+
chr19	55970816	55971496	ncregion194	.	+
chr19	54820182	54848439	ncregion195	.	-
chr19	57347473	57351954	ncregion196	.	-
chr2	7561392	7590385	ncregion197	.	+
chr2	16380438	16380564	ncregion198	.	+
chr2	20068621	20084808	ncregion199	.	+
chr2	25640428	25641363	ncregion200	.	+
chr2	26074360	26075026	ncregion201	.	+
chr2	28467730	28521204	ncregion202	.	+
chr2	36583767	36668400	ncregion203	.	+
chr2	37827279	37873841	ncregion204	.	+
chr2	44153183	44153991	ncregion205	.	+
chr2	44548585	44549868	ncregion206	.	+
chr2	46070203	46203567	ncregion207	.	+
chr2	47558199	47571656	ncregion208	.	+
chr2	47792593	47793545	ncregion209	.	+
chr2	48035807	48036436	ncregion210	.	+
chr2	64370373	64479993	ncregion211	.	+
chr2	74729744	74732192	ncregion212	.	+
chr2	85485788	85486963	ncregion213	.	+
chr2	99341593	99342244	ncregion214	.	+
chr2	139654894	139656744	ncregion215	.	+
chr2	140123735	140136717	ncregion216	.	+
chr2	144245065	144276834	ncregion217	.	+
chr2	145425534	145940216	ncregion218	.	+
chr2	161335272	161336569	ncregion219	.	+
chr2	162103386	162105241	ncregion220	.	+
chr2	173356252	173362702	ncregion221	.	+
chr2	178129087	178130243	ncregion222	.	+
chr2	179385910	179639402	ncregion223	.	+
chr2	183805861	183806783	ncregion224	.	+
chr2	205551006	205829874	ncregion225	.	+
chr2	208483898	208484903	ncregion226	.	+
chr2	223339446	223386485	ncregion227	.	+
chr2	233389926	233390514	ncregion228	.	+
chr2	235346972	235370771	ncregion229	.	+
chr2	6506142	6515554	ncregion230	.	-
chr2	8806766	8821993	ncregion231	.	-
chr2	177055361	177057266	ncregion232	.	-
chr2	178148236	178257419	ncregion233	.	-
chr2	190448061	190448146	ncregion234	.	-
chr2	204259813	204309590	ncregion235	.	-
chr2	217343753	217363484	ncregion236	.	-
chr2	238290143	238305369	ncregion237	.	-
chr20	1927892	1988163	ncregion238	.	+
chr20	5931670	5932656	ncregion239	.	+
chr20	33641410	33642370	ncregion240	.	+
chr20	34231065	34231384	ncregion241	.	+
chr20	35455777	35456360	ncregion242	.	+
chr20	42984494	43034697	ncregion243	.	+
chr20	55931595	55940411	ncregion244	.	+
chr20	58662895	59102516	ncregion245	.	+
chr20	59829994	60318618	ncregion246	.	+
chr20	61885330	61892967	ncregion247	.	+
chr20	22656710	22665982	ncregion248	.	-
chr20	23105705	23113258	ncregion249	.	-
chr20	33804634	33865934	ncregion250	.	-
chr20	56532182	56534716	ncregion251	.	-
chr21	16134031	16135411	ncregion252	.	+
chr21	19165876	19289536	ncregion253	.	+
chr21	35303464	35349992	ncregion254	.	+
chr21	39956478	39956977	ncregion255	.	+
chr21	47649131	47679304	ncregion256	.	+
chr21	34636178	34638565	ncregion257	.	-
chr21	36171760	36231770	ncregion258	.	-
chr21	36231876	36252853	ncregion259	.	-
chr21	44201184	44202343	ncregion260	.	-
chr22	22906072	22909007	ncregion261	.	+
chr22	45931218	45937108	ncregion262	.	+
chr22	46402496	46406657	ncregion263	.	+
chr22	34604130	34605251	ncregion264	.	-
chr22	37735624	37823505	ncregion265	.	-
chr22	49834862	50051052	ncregion266	.	-
chr3	12447581	12475396	ncregion267	.	+
chr3	43468475	43469104	ncregion268	.	+
chr3	43471806	43472579	ncregion269	.	+
chr3	53707154	53736667	ncregion270	.	+
chr3	61548047	61734551	ncregion271	.	+
chr3	61734657	61975298	ncregion272	.	+
chr3	64629474	64630387	ncregion273	.	+
chr3	64670585	64997143	ncregion274	.	+
chr3	65971986	65972931	ncregion275	.	+
chr3	100238622	100239600	ncregion276	.	+
chr3	101237716	101242724	ncregion277	.	+
chr3	119151346	119153875	ncregion278	.	+
chr3	121774351	121822358	ncregion279	.	+
chr3	124117719	124132316	ncregion280	.	+
chr3	129034235	129045068	ncregion281	.	+
chr3	129985857	129992648	ncregion282	.	+
chr3	147111730	147225727	ncregion283	.	+
chr3	149205543	149216508	ncregion284	.	+
chr3	150570271	150798513	ncregion285	.	+
chr3	154802884	154832782	ncregion286	.	+
chr3	154836601	154855890	ncregion287	.	+
chr3	154878238	154884690	ncregion288	.	+
chr3	156799630	156806336	ncregion289	.	+
chr3	168720862	168723254	ncregion290	.	+
chr3	169858061	169858896	ncregion291	.	+
chr3	170999315	170999971	ncregion292	.	+
chr3	186648624	186769036	ncregion293	.	+
chr3	188478071	188583987	ncregion294	.	+
chr3	191087826	191097947	ncregion295	.	+
chr3	192550842	192552018	ncregion296	.	+
chr3	195097089	195097690	ncregion297	.	+
chr3	195949949	195950563	ncregion298	.	+
chr3	44462619	44465499	ncregion299	.	-
chr3	50140951	50142747	ncregion300	.	-
chr3	55545305	55733405	ncregion301	.	-
chr3	62103974	62104184	ncregion302	.	-
chr3	112930970	112931656	ncregion303	.	-
chr3	123386035	123401070	ncregion304	.	-
chr3	123458849	123512523	ncregion305	.	-
chr3	127199533	127255655	ncregion306	.	-
chr3	147103835	147106646	ncregion307	.	-
chr3	148994297	149009587	ncregion308	.	-
chr3	149498243	149563782	ncregion309	.	-
chr3	157818101	157820466	ncregion310	.	-
chr3	177055416	177066954	ncregion311	.	-
chr3	186914878	186925417	ncregion312	.	-
chr3	193296834	193297254	ncregion313	.	-
chr4	1701695	1702195	ncregion314	.	+
chr4	2936626	2963465	ncregion315	.	+
chr4	2963860	2964403	ncregion316	.	+
chr4	23562546	23770275	ncregion317	.	+
chr4	23781213	23784183	ncregion318	.	+
chr4	36006987	36007738	ncregion319	.	+
chr4	39116951	39128313	ncregion320	.	+
chr4	40058651	40075074	ncregion321	.	+
chr4	59850000	59912677	ncregion322	.	+
chr4	77871084	77949781	ncregion323	.	+
chr4	82659930	82660068	ncregion324	.	+
chr4	106819159	106848492	ncregion325	.	+
chr4	110620367	110621246	ncregion326	.	+
chr4	114627960	114628867	ncregion327	.	+
chr4	118976047	119059208	ncregion328	.	+
chr4	144461649	144464661	ncregion329	.	+
chr4	151000601	151023629	ncregion330	.	+
chr4	159591200	159592096	ncregion331	.	+
chr4	169633075	169812072	ncregion332	.	+
chr4	171961753	171980314	ncregion333	.	+
chr4	174448421	174512475	ncregion334	.	+
chr4	1575789	1581980	ncregion335	.	-
chr4	2904842	2911711	ncregion336	.	-
chr4	3065198	3076241	ncregion337	.	-
chr4	40812044	40812594	ncregion338	.	-
chr4	71019904	71020634	ncregion339	.	-
chr4	82380633	82965397	ncregion340	.	-
chr4	111433644	111440661	ncregion341	.	-
chr4	142240604	142253772	ncregion342	.	-
chr4	177650901	177713318	ncregion343	.	-
chr5	8572159	8572318	ncregion344	.	+
chr5	10137250	10138477	ncregion345	.	+
chr5	14143992	14270933	ncregion346	.	+
chr5	21585639	21589481	ncregion347	.	+
chr5	38556888	38671318	ncregion348	.	+
chr5	75905056	75923234	ncregion349	.	+
chr5	79513967	79514376	ncregion350	.	+
chr5	79974913	80021271	ncregion351	.	+
chr5	118604603	118728510	ncregion352	.	+
chr5	134734970	134736982	ncregion353	.	+
chr5	135364841	135385140	ncregion354	.	+
chr5	153149976	153181915	ncregion355	.	+
chr5	166802479	167379592	ncregion356	.	+
chr5	168466913	168467764	ncregion357	.	+
chr5	176707836	176709465	ncregion358	.	+
chr5	177386720	177387150	ncregion359	.	+
chr5	1420819	1421990	ncregion360	.	-
chr5	92956836	93111864	ncregion361	.	-
chr5	99384684	99386351	ncregion362	.	-
chr5	169618583	169626145	ncregion363	.	-
chr6	22056775	22111157	ncregion364	.	+
chr6	31021984	31027653	ncregion365	.	+
chr6	33861100	33895408	ncregion366	.	+
chr6	43227008	43227268	ncregion367	.	+
chr6	43828988	43829296	ncregion368	.	+
chr6	45480145	45630851	ncregion369	.	+
chr6	50481748	50488817	ncregion370	.	+
chr6	54735489	54791168	ncregion371	.	+
chr6	57179603	57513375	ncregion372	.	+
chr6	70932461	70951859	ncregion373	.	+
chr6	73400459	73401374	ncregion374	.	+
chr6	90526590	90527560	ncregion375	.	+
chr6	98429073	98429545	ncregion376	.	+
chr6	108574600	108575067	ncregion377	.	+
chr6	112064172	112064886	ncregion378	.	+
chr6	114113032	114158556	ncregion379	.	+
chr6	132828426	132829822	ncregion380	.	+
chr6	133108764	133109778	ncregion381	.	+
chr6	137226195	137227041	ncregion382	.	+
chr6	144898425	144999541	ncregion383	.	+
chr6	158349735	158353226	ncregion384	.	+
chr6	159222831	159223623	ncregion385	.	+
chr6	11193926	11213513	ncregion386	.	-
chr6	30913756	30922639	ncregion387	.	-
chr6	31940332	31941148	ncregion388	.	-
chr6	98158829	98165073	ncregion389	.	-
chr6	116543985	116544750	ncregion390	.	-
chr6	119773712	119776358	ncregion391	.	-
chr6	129847771	129873732	ncregion392	.	-
chr6	159190451	159190815	ncregion393	.	-
chr7	2749451	2804345	ncregion394	.	+
chr7	4815388	4822946	ncregion395	.	+
chr7	9673900	9675447	ncregion396	.	+
chr7	11232993	11559802	ncregion397	.	+
chr7	19184510	19185876	ncregion398	.	+
chr7	27147396	27173921	ncregion399	.	+
chr7	27238194	27246878	ncregion400	.	+
chr7	31132350	31142850	ncregion401	.	+
chr7	39663425	39736283	ncregion402	.	+
chr7	41733514	41818986	ncregion403	.	+
chr7	69064949	69364271	ncregion404	.	+
chr7	75675074	75675712	ncregion405	.	+
chr7	80512609	80513262	ncregion406	.	+
chr7	93221084	93515817	ncregion407	.	+
chr7	95765608	95765945	ncregion408	.	+
chr7	101459374	101713618	ncregion409	.	+
chr7	116166744	116198999	ncregion410	.	+
chr7	135242721	135255852	ncregion411	.	+
chr7	157024022	157041061	ncregion412	.	+
chr7	7115401	7136417	ncregion413	.	-
chr7	22765014	22767239	ncregion414	.	-
chr7	34386124	34911194	ncregion415	.	-
chr7	65841031	65844990	ncregion416	.	-
chr7	106211393	106239354	ncregion417	.	-
chr7	156264552	156265405	ncregion418	.	-
chr8	28320090	28320720	ncregion419	.	+
chr8	30242675	30332294	ncregion420	.	+
chr8	32463202	32585466	ncregion421	.	+
chr8	33397521	33397655	ncregion422	.	+
chr8	63831073	63902726	ncregion423	.	+
chr8	74332239	74353761	ncregion424	.	+
chr8	99957052	99961474	ncregion425	.	+
chr8	102064282	102088479	ncregion426	.	+
chr8	130696593	130700510	ncregion427	.	+
chr8	37184093	37189502	ncregion428	.	-
chr8	64599737	65281115	ncregion429	.	-
chr8	69217037	69218752	ncregion430	.	-
chr8	104169218	104311000	ncregion431	.	-
chr8	118847791	119123212	ncregion432	.	-
chr8	128698588	128746213	ncregion433	.	-
chr9	382686	390470	ncregion434	.	+
chr9	5099427	5100412	ncregion435	.	+
chr9	21506439	21507378	ncregion436	.	+
chr9	21818202	22029431	ncregion437	.	+
chr9	36293754	36294521	ncregion438	.	+
chr9	90220091	90254268	ncregion439	.	+
chr9	92501142	92523200	ncregion440	.	+
chr9	97767899	97842975	ncregion441	.	+
chr9	104427998	104428487	ncregion442	.	+
chr9	110802279	110803373	ncregion443	.	+
chr9	112778320	112918598	ncregion444	.	+
chr9	114394024	114429094	ncregion445	.	+
chr9	116973307	116982070	ncregion446	.	+
chr9	118916867	118949432	ncregion447	.	+
chr9	123587106	123616651	ncregion448	.	+
chr9	14088326	14120438	ncregion449	.	-
chr9	16583084	16832241	ncregion450	.	-
chr9	21455641	21559668	ncregion451	.	-
chr9	108151227	108155360	ncregion452	.	-
chr9	131453620	131454648	ncregion453	.	-
chr9	139216998	139221779	ncregion454	.	-
chrX	20470226	20470549	ncregion455	.	+
chrX	45364633	45489447	ncregion456	.	+
chrX	68299562	68301518	ncregion457	.	+
chrX	74292762	74297818	ncregion458	.	+
chrX	152617487	152625568	ncregion459	.	+
chrX	132888204	133119301	ncregion460	.	-
