# Supplementary material for: Alzheimer-related genes show accelerated evolution
Source: Mol Psychiatry. 2020 Mar 13;26(10):5790–6. doi: 10.1038/s41380-020-0680-1 (PMC8758480; doi:10.1038/s41380-020-0680-1)
Supplement: Supplementary file 6 — Supplementary Table S6 [file 41380_2020_680_MOESM6_ESM.xlsx]

## Sheet: Tabelle1
Supplementary table S6: Species table
All species, for which the conservation analyses was performed, are listed.
Species, that are depicted in the plots (mammals only) are printed bold.
hg19	Human	Homo sapiens	2009-02-01	GRCh37	Reference species
panTro4	Chimp	Pan troglodytes	2011-02-01	CSAC 2.1.4	Syntenic net
gorGor3	Gorilla	Gorilla gorilla gorilla	2011-05-01	gorGor3.1	Reciprocal best net
ponAbe2	Orangutan	Pongo pygmaeus abelii	2007-07-01	WUGSC 2.0.2	Reciprocal best net
nomLeu3	Gibbon	Nomascus leucogenys	2012-10-01	GGSC Nleu3.0	Syntenic net
rheMac3	Rhesus	Macaca mulatta	2010-10-01	BGI CR_1.0	Syntenic net
papHam1	Baboon	Papio hamadryas	2008-11-01	Baylor Pham_1.0	Reciprocal best net
calJac3	Marmoset	Callithrix jacchus	2009-03-01	WUGSC 3.2	Syntenic net
saiBol1	Squirrel monkey	Saimiri boliviensis	2011-10-01	Broad	Syntenic net
otoGar3	Bushbaby	Otolemur garnettii	2011-03-01	Broad	Syntenic net
mm10	Mouse	Mus musculus	2011-12-01	GRCm38	Syntenic net
bosTau7	Cow	Bos taurus	2011-10-01	Baylor Btau_4.6.1	Syntenic net
equCab2	Horse	Equus caballus	2007-09-01	Broad	Syntenic net
canFam3	Dog	Canis lupus familiaris	2011-09-01	Broad CanFam3.1	Syntenic net
loxAfr3	Elephant	Loxodonta africana	2009-07-01	Broad	Syntenic net
galGal4	Chicken	Gallus gallus	2011-11-01	ICGSC Gallus_gallus-4.0	Net
fr3	Fugu	Takifugu rubripes	2011-10-01	FUGU5	Net
danRer7	Zebrafish	Danio rerio	2010-07-01	Zv9	Net
petMar2	Lamprey	Petromyzon marinus	2010-09-01	WUGSC 7.0	Net
