# Supplementary material for: Alzheimer-related genes show accelerated evolution
Source: Mol Psychiatry. 2020 Mar 13;26(10):5790–6. doi: 10.1038/s41380-020-0680-1 (PMC8758480; doi:10.1038/s41380-020-0680-1)
Supplement: Supplementary file 7 — Supplementary Table S7 [file 41380_2020_680_MOESM7_ESM.xlsx]

## Sheet: Tabelle1
Supplementary table S7: Missing data
The table shows how many splice sites could be aligned in the corresponding species,
and accordingly the fraction of missing data (unaligned sites).
A graphical representation is also given in Supple fig. S4
context	count	type	species	missing_frac
coding	4162	total	hg19
coding	4072	aligned	panTro4	0.0216242
coding	3991	aligned	gorGor3	0.041086
coding	4047	aligned	ponAbe2	0.0276309
coding	4007	aligned	nomLeu3	0.0372417
coding	4039	aligned	rheMac3	0.0295531
coding	4065	aligned	papHam1	0.0233061
coding	4004	aligned	calJac3	0.0379625
coding	3997	aligned	saiBol1	0.0396444
coding	3976	aligned	otoGar3	0.0446901
coding	3861	aligned	mm10	0.072321
coding	3881	aligned	bosTau7	0.0675156
coding	3916	aligned	equCab2	0.0591062
coding	3923	aligned	canFam3	0.0574243
coding	2643	aligned	galGal4	0.364969
coding	2205	aligned	fr3	0.470207
coding	2320	aligned	danRer7	0.442576
coding	1224	aligned	petMar2	0.705911
coding	4155	aligned	union_3	0.00168188
coding	4159	aligned	9primates	0.000720807
coding	4076	aligned	5mammals_no_primates	0.0206631
coding	2564	aligned	fish	0.38395
non-coding	1297	total	hg19
non-coding	1271	aligned	panTro4	0.0200463
non-coding	1246	aligned	gorGor3	0.0393215
non-coding	1265	aligned	ponAbe2	0.0246723
non-coding	1232	aligned	nomLeu3	0.0501157
non-coding	1219	aligned	rheMac3	0.0601388
non-coding	1229	aligned	papHam1	0.0524287
non-coding	1126	aligned	calJac3	0.131843
non-coding	1104	aligned	saiBol1	0.148805
non-coding	969	aligned	otoGar3	0.252891
non-coding	702	aligned	mm10	0.458751
non-coding	897	aligned	bosTau7	0.308404
non-coding	986	aligned	equCab2	0.239784
non-coding	894	aligned	canFam3	0.310717
non-coding	151	aligned	galGal4	0.883577
non-coding	102	aligned	fr3	0.921357
non-coding	125	aligned	danRer7	0.903624
non-coding	80	aligned	petMar2	0.938319
non-coding	1294	aligned	union_3	0.00231303
non-coding	1297	aligned	9primates	0
non-coding	1082	aligned	5mammals_no_primates	0.165767
non-coding	144	aligned	fish	0.888975
